# Supplementary material for: Si-Wu Water Extracts Protect against Colonic Mucus Barrier Damage by Regulating Muc2 Mucin Expression in Mice Fed a High-Fat Diet
Source: Foods. 2022 Aug 18;11(16):2499. doi: 10.3390/foods11162499 (PMC9407452; doi:10.3390/foods11162499)
Supplement: Supplementary file 1 [file foods-11-02499-s001.zip]

Archive with 1 entries (1 files):
- foods-1804337-supplementary.pdf
